# Supplementary material for: In Silico Lead Identification of Staphylococcus aureus LtaS Inhibitors: A High-Throughput Computational Pipeline Towards Prototype Development
Source: Int J Mol Sci. 2025 Dec 14;26(24):12038. doi: 10.3390/ijms262412038 (PMC12732334; doi:10.3390/ijms262412038)
Supplement: Supplementary file 1 [file ijms-26-12038-s001.zip]

Archive with 1 entries (1 files):
- ijms-4018366-supplementary.pdf
